# Supplementary material for: Case Report: Resolution of radiation pneumonitis with androgens and growth hormone
Source: Front Oncol. 2022 Aug 24;12:948463. doi: 10.3389/fonc.2022.948463 (PMC9449808; doi:10.3389/fonc.2022.948463)
Supplement: Supplementary file 2 [file Table_1.xlsx]

## Sheet: Sheet1
Date	Event
September, 2016	Presented with cough, fatigue, and weight loss
2016-09-07	CT Chest with 7 cm RLL mass
2016-09-13	PET/CT with FDG-avid RLL mass, R hilar node and subcarinal lymph nodes
2016-09-15	PFTs with FVC 66%. FEV1 59%
2016-09-27	CT guided biopsy with squamous cell carcinoma
2016-10-19	Endobronchial ultrasound with sqaumous cell carcinoma of 2R and 7
2016-11-10	Initiated definitive chemoRT to R lung, 60 Gy in 30 fx
2016-12-22	Completed definitive chemoRT
2017-01-26	Cycle 1 of adjuvant carboplatin/paclitaxel
2017-02-23	Cycle 2 of adjuvant carboplatin/paxlitaxel
2017-02-28	Post-treatment CT with excellent response in nodes and primary tumor
2017-04-23	Initiated on Prednisone 10 mg daily
2017-05-02	CT Chest with multiple scattered opacities in R lung consistent with radiation change and inflammation
2017-08-03	Prednisone increased to 25 mg daily with weekly taper by 5 mg
2017-08-08	CT Chest with redemonstration of multiple scattered opacities in the R lung consistent with radiation change
2017-09-08	CT Abdomen/Pelvis with changes in liver density consistent with hepatitis vs hepatic steatosis
2017-10-12	PFTs with FVC 57%. FEV1 63%
2017-11-10	CT Chest with consolidation in RLL with associated radiation changes
December, 2017	Patient re-initiated anabolic steroids
2018-02-22	CT Chest with improved radiation pneumonitis
